# Supplementary material for: Phenazine Methosulfate Rewires Mitochondrial Redox Circuits to Restore Membrane Potential and ATP Synthesis Under ETC Blockade in Glioblastoma Cells
Source: Antioxidants (Basel). 2026 Jun 13;15(6):749. doi: 10.3390/antiox15060749 (PMC13296177; doi:10.3390/antiox15060749)
Supplement: Supplementary file 1 [file antioxidants-15-00749-s001.zip]

Archive with 1 entries (1 files):
- antioxidants-4233183-supplementary.pdf
